# Supplementary material for: Quantitative analysis of cryptic splicing associated with TDP-43 depletion
Source: BMC Med Genomics. 2017 May 26;10:38. doi: 10.1186/s12920-017-0274-1 (PMC5446763; doi:10.1186/s12920-017-0274-1)
Supplement: Supplementary file 4 — Quantification of all results for each cryptic exon discovered by CryptEx in mouse (ST1) and human (ST2). Change in percent spliced in (∆PSI) scores were calculated by taking the difference of ratios of novel splice junctions over the sum of novel and annotated (intron-spanning) splice junctions in control and depletion samples for the 5′ and 3′ splice junctions. (ZIP 8 kb) [file 12920_2017_274_MOESM4_ESM.zip]

Archive with 2 entries (2 files):
- ST1_mouse_summary_table_updatedR2.tsv
- ST2_human_summary_table_amended_verdictsR2.tsv
