# Supplementary material for: Quantitative analysis of cryptic splicing associated with TDP-43 depletion
Source: BMC Med Genomics. 2017 May 26;10:38. doi: 10.1186/s12920-017-0274-1 (PMC5446763; doi:10.1186/s12920-017-0274-1)
Supplement: Supplementary file 4 — Quantification of all results for each cryptic exon discovered by CryptEx in mouse (ST1) and human (ST2). Change in percent spliced in (∆PSI) scores were calculated by taking the difference of ratios of novel splice junctions over the sum of novel and annotated (intron-spanning) splice junctions in control and depletion samples for the 5′ and 3′ splice junctions. (ZIP 8 kb) [file 12920_2017_274_MOESM4_ESM.zip › ST1_mouse_summary_table_updatedR2.tsv]

gene	Ensembl.ID	exon.ID	chr	exon.start	exon.end	strand	X5.prime.dPSI	X3prime.dPSI	classification	observed.in	EScell.log2FC	brain.log2FC	phyloP	prediction
Tmem14a	ENSMUSG00000025933	E005i1	chr1	21229121	21229173	+	0.37	0	5 extension	brain	-1.02	-0.6	-0.08	.
Fam135a	ENSMUSG00000026153	E008i1	chr1	24022506	24022670	-	0	0.25	3 extension	brain	.	.	0	.
Camk1g	ENSMUSG00000016179	E017i2	chr1	193368866	193368952	-	0.7	0.47	Cassette	brain	.	.	-0.06	.
Hace1	ENSMUSG00000038822	E013i1	chr10	45639722	45639803	+	0.06	0.2	Cassette	Ling;brain	.	-0.38	0.1	Both transcripts functio.l
Reep3	ENSMUSG00000019873	E001i1	chr10	67014087	67014164	-	0.67	0.39	Cassette	brain	.	0.44	-0.01	Included exon frameshifts to create a downstream NMD-escaping stop codon
Ube2d1	ENSMUSG00000019927	E010i1	chr10	71263584	71263717	-	0.15	0.36	Cassette	EScell;brain	.	0.35	0.04	Included exon contains PTC and frameshifts
Usp15	ENSMUSG00000099088+ENSMUSG00000020124	E015i3	chr10	123150961	123151125	-	0	0.32	3 extension	Ling;brain	.	.	0.15	.
Ccdc88a	ENSMUSG00000032740	E004i8	chr11	29421354	29421401	+	0	0.27	3 extension	brain	-1.63	.	-0.04	.
Abr	ENSMUSG00000017631	E024i1	chr11	76464580	76464758	-	0.18	0.07	Cassette	EScell;brain	-1.75	-0.59	-0.25	.
Abr	ENSMUSG00000017631	E026i1	chr11	76468524	76468676	-	0.09	0	5 extension	EScell;brain	-1.75	-0.59	0.77	.
Nt5c3b	ENSMUSG00000017176	E010i1	chr11	100433637	100433684	-	0	0.07	3 extension	brain	-1.15	-0.5	0.12	.
Dock4	ENSMUSG00000035954	E049i1	chr12	40835769	40835912	+	0.09	0.2	Cassette	brain	.	-0.68	0.53	Included exon contains PTC and frameshifts
Brms1l	ENSMUSG00000012076	E008i1	chr12	55864624	55865091	+	0.04	0.23	3 extension	brain	-0.81	.	0.14	Included exon has PTC that escapes NMD
Synj2bp+Gm20498	ENSMUSG00000021139+ENSMUSG00000090935+ENSMUSG00000091803	E036i2	chr12	81509671	81510249	-	0.41	0.07	Cassette	brain	.	.	0.11	Included exon contains PTC and frameshifts
Ptprn2	ENSMUSG00000056553	E019i11	chr12	117154249	117154298	+	0	0.13	3 extension	brain	.	-1.01	0.24	.
Psma2	ENSMUSG00000015671	E005i1	chr13	14620930	14621038	+	0.06	0.13	Cassette	EScell	.	.	0.19	Included exon has PTC that escapes NMD
Erbb2ip	ENSMUSG00000021709	E026i1	chr13	103862527	103862588	-	0	0.25	3 extension	brain	.	0.62	-0.05	.
Flnb	ENSMUSG00000025278	E040i1	chr14	7935368	7935630	+	0.09	0.43	Cassette	Ling;EScell;brain	-1.34	.	-0.12	.
Thoc7	ENSMUSG00000053453	E007i1	chr14	13957061	13957631	-	0.21	-0.01	5 extension	EScell	-0.74	.	0.04	Included exon contains PTC and frameshifts
Drosha	ENSMUSG00000022191+ENSMUSG00000104911	E009i1	chr15	12833221	12833389	+	0.1	0.15	Cassette	brain	.	.	-0.06	Included exon contains PTC, does not frameshift
Apod	ENSMUSG00000022548	E006i1	chr16	31298051	31298471	-	0.04	0.08	3 extension	brain	.	0.74	0.09	Included exon has PTC that escapes NMD
Cd200	ENSMUSG00000022661	E003i1	chr16	45389970	45390184	-	0.04	0.06	3 extension	brain	.	.	-0.13	.
C4b	ENSMUSG00000073418	E032i1	chr17	34739389	34739500	-	0.06	0.3	Cassette	brain	.	.	0	Included exon causes downstream frameshift
Mkx	ENSMUSG00000061013	E007i7	chr18	6986138	6986235	-	0.24	0.5	Cassette	brain	.	.	-0.08	Included exon frameshifts to create a downstream NMD-escaping stop codon
Adnp2	ENSMUSG00000053950	E002i1	chr18	80138152	80138304	-	0.57	0.5	Cassette	Ling;EScell;brain	0.33	0.25	0.03	Included exon contains PTC and frameshifts
Trim8	ENSMUSG00000025034	E001i2	chr19	46506869	46506928	+	0	0.1	3 extension	Ling;brain	.	.	-0.23	.
Cacna1b	ENSMUSG00000004113	E050i1	chr2	24691959	24692366	-	0	0.39	3 extension	brain	.	-0.58	0.21	.
Ermn	ENSMUSG00000026830	E001i1	chr2	58049485	58049561	-	0.16	0.16	Cassette	brain	.	.	0.06	Included exon causes downstream frameshift
Cdh22	ENSMUSG00000053166	E013i2	chr2	165183238	165183371	-	0.4	0.67	Cassette	brain	.	-0.35	0.13	.
Fam73a	ENSMUSG00000054942	E015i2	chr3	152292556	152292657	-	0.02	0.09	3 extension	Ling;brain	-1.39	-0.63	-0.04	.
Ak5	ENSMUSG00000039058	E014i6	chr3	152643869	152643915	-	0.16	0	5 extension	brain	.	-0.53	0.17	.
Vps13d	ENSMUSG00000020220	E043i1	chr4	145099351	145099463	-	0.6	0.2	Cassette	brain	.	-0.81	0.23	Included exon causes downstream frameshift
Ccdc149	ENSMUSG00000045790	E009i3	chr5	52434250	52434424	-	0.16	0	5 extension	brain	.	-0.28	0.06	.
Kctd10	ENSMUSG00000001098	E017i2	chr5	114376677	114376866	-	0.07	0.01	5 extension	brain	.	.	0.02	Both transcripts functio.l
Rasal1	ENSMUSG00000029602	E007i1	chr5	120653508	120653879	+	0.03	0.16	3 extension	brain	.	.	-0.23	.
Ift81	ENSMUSG00000029469	E003i1	chr5	122556905	122556991	-	0.19	0.08	Cassette	Ling;brain	.	.	0.08	Both transcripts function with different downstream protein sequences
Adap1	ENSMUSG00000056413	E014i3	chr5	139302108	139302166	-	0	0.36	3 extension	brain	.	-0.47	0.08	.
Wasf3	ENSMUSG00000029636	E009i1	chr5	146469766	146469912	+	0.1	0.22	Cassette	EScell	.	.	-0.02	.
Adipor2	ENSMUSG00000030168	E010i2	chr6	119369859	119369918	-	0.3	0.44	Cassette	Ling;brain	-1.06	.	0.07	Included exon causes downstream frameshift
B4galnt3	ENSMUSG00000041372	E002i1	chr6	120204263	120204465	-	0.07	0.1	Cassette	EScell	.	.	-0.15	.
Wtip	ENSMUSG00000036459	E001i1	chr7	34111074	34111099	-	0.13	0	5 extension	EScell	-0.46	.	0.26	.
Ap3b2	ENSMUSG00000062444	E031i2	chr7	81490178	81490277	-	0.04	0.1	3 extension	brain	0.5	-0.28	0.18	Included exon contains PTC, does not frameshift
Dlg2	ENSMUSG00000052572	E004i17	chr7	91543136	91543191	+	0	0.23	3 extension	brain	.	-0.71	1.67	.
Spcs2	ENSMUSG00000035227	E004i1	chr7	99856412	99856514	-	0.01	0.29	3 extension	Ling;EScell;brain	.	0.34	0.4	Both transcripts functio.l
Pnpla6	ENSMUSG00000004565	E016i1	chr8	3524947	3525140	+	0.29	0	5 extension	brain	-1.56	-0.47	0.08	.
Hgsnat	ENSMUSG00000037260	E001i1	chr8	25945947	25945999	-	0.28	0.15	Cassette	Ling;brain	-0.59	.	0.2	Included exon has PTC that escapes NMD
Slc7a6	ENSMUSG00000031904	E001i1	chr8	106169186	106169256	+	0	0.12	3 extension	EScell	.	-0.23	-0.25	.
Fxyd2	ENSMUSG00000059412	E003i1	chr9	45408987	45409173	+	0.42	0.18	Cassette	brain	-1.89	.	-0.25	Included exon contains PTC and frameshifts
Elmod1	ENSMUSG00000041986	E003i2	chr9	53923941	53923995	-	0.27	0.19	Cassette	brain	.	.	0.97	Both transcripts functio.l
Lrrc49	ENSMUSG00000047766	E017i3	chr9	60637648	60637695	-	0.06	0	5 extension	brain	-1.19	-0.25	0.17	.
Gsta4	ENSMUSG00000032348	E005i2	chr9	78207196	78207382	+	0.02	0.07	3 extension	Ling;EScell	-0.45	.	0.11	.
Nme6	ENSMUSG00000032478	E020i1	chr9	109837872	109838225	+	0.4	0	5 extension	Ling;EScell	-0.84	.	0.21	.
