# Supplementary material for: Quantitative analysis of cryptic splicing associated with TDP-43 depletion
Source: BMC Med Genomics. 2017 May 26;10:38. doi: 10.1186/s12920-017-0274-1 (PMC5446763; doi:10.1186/s12920-017-0274-1)
Supplement: Supplementary file 4 — Quantification of all results for each cryptic exon discovered by CryptEx in mouse (ST1) and human (ST2). Change in percent spliced in (∆PSI) scores were calculated by taking the difference of ratios of novel splice junctions over the sum of novel and annotated (intron-spanning) splice junctions in control and depletion samples for the 5′ and 3′ splice junctions. (ZIP 8 kb) [file 12920_2017_274_MOESM4_ESM.zip › ST2_human_summary_table_amended_verdictsR2.tsv]

gene_name	EnsemblID	exon_ID	chromosome	exon_start	exon_end	strand	fiveprime_delta_PSI	threeprime_delta_PSI	classification	observed_in	mRNA_log2FoldChange	total_log2FoldChange	per_exon_phyloP_conservation	inclusion_prediction	maxEnt_fiveprime_score	maxEnt_threeprime_score
AGRN	ENSG00000242590+ENSG00000188157	E015i1	chr1	1044440	1045080	+	0.458333333333333	0.628571428571429	CASSETTE.LIKE	Ling;mRNA;total	NA	NA	-0.913282	Included exon contains PTC and frameshifts	5.78	4.71
UBR4	ENSG00000272084+ENSG00000127481	E084i1	chr1	19145598	19145708	-	0.051952059357753	0	FIVEPRIME.BIAS	mRNA	NA	NA	0.710974	NA	NA	7.28
RAP1GAP	ENSG00000076864	E010i1	chr1	21598718	21598820	-	0.267605633802817	0.341772151898734	CASSETTE.LIKE	mRNA	NA	-0.386296599557948	-0.293165	Included exon contains PTC and frameshifts	6.51	7.06
PRPF38A	ENSG00000134748	E003i1	chr1	52405054	52405321	+	0.051045995020926	0.067838514095869	CASSETTE.LIKE	mRNA	NA	NA	0.106102	Included exon has PTC that escapes NMD	6.99	6.54
SCP2	ENSG00000226147+ENSG00000116171	E024i1	chr1	53002787	53002870	+	0.094465058750773	0	FIVEPRIME.BIAS	total	NA	NA	0.254126	NA	NA	3.4
LRP8	ENSG00000157193	E033i1	chr1	53274090	53274694	-	0	0.265151515151515	THREEPRIME.BIAS	mRNA;total	NA	NA	1.77583	NA	2.7	NA
ZNHIT6	ENSG00000117174	E003i1	chr1	85662210	85662278	-	0.080156402737048	0.036866359447005	FIVEPRIME.BIAS	mRNA	-0.795288267579012	NA	0.0230322	NA	NA	5.75
ACBD3	ENSG00000182827	E004i1	chr1	226156701	226156780	-	0.116861598440546	0	FIVEPRIME.BIAS	mRNA	-0.314613822801106	NA	0.22671	NA	NA	9.63
ADSS	ENSG00000035687+ENSG00000240963	E020i1	chr1	244433371	244433496	-	0.105564784053156	0.099938326979143	CASSETTE.LIKE	mRNA	NA	NA	0.185587	Included exon contains PTC and frameshifts	7.83	7.65
RP11-488L18.4	ENSG00000227671+ENSG00000263568+ENSG00000232347	E001i4	chr1	247197079	247197247	-	0.097875688434304	0.066247224278312	CASSETTE.LIKE	mRNA	NA	NA	0.00769496	NA	5.17	8.01
PFKP	ENSG00000067057+ENSG00000237399+ENSG00000278419	E010i1	chr10	3099556	3099819	+	0.290329768270945	0.193333333333333	CASSETTE.LIKE	Ling;mRNA;total	NA	NA	-0.0943177	Included exon contains PTC and frameshifts	4.88	2.02
UPF2	ENSG00000151461	E002i1	chr10	11926921	11927006	-	0	0.15625	THREEPRIME.BIAS	Ling;mRNA	NA	NA	0.00227976	NA	9.85	NA
ANKRD26	ENSG00000107890	E045i1	chr10	27098179	27098326	-	0.055555555555556	0.105263157894737	CASSETTE.LIKE	mRNA	-1.16644833968137	NA	0.103968	NA	9.06	8.66
HNRNPH3	ENSG00000096746	E009i1	chr10	68333071	68333102	+	0	0.082255670977316	THREEPRIME.BIAS	total	-0.354389351223595	NA	0.783294	NA	6.58	NA
CAMK2G	ENSG00000148660	E039i1	chr10	73873200	73873283	-	0	0.208045977011494	THREEPRIME.BIAS	mRNA	NA	NA	0.336877	NA	6.32	NA
ZFYVE27	ENSG00000155256	E020i1	chr10	97754726	97754917	+	0.091223404255319	-0.007387706855792	FIVEPRIME.BIAS	total	0.939706322506692	NA	-0.0173503	NA	NA	9.37
INPP5A	ENSG00000068383	E009i1	chr10	132705192	132705232	+	0.11864406779661	0	FIVEPRIME.BIAS	total	-0.391028209354974	-0.366637426671587	-0.138522	NA	NA	10.69
DEAF1	ENSG00000177030	E006i2	chr11	659434	659796	-	0.056	-0.013095238095238	FIVEPRIME.BIAS	total	0.433454955836973	NA	-0.0376266	NA	NA	10.92
HBG2	ENSG00000196565+ENSG00000242180+ENSG00000213931+ENSG00000167355+ENSG00000213934+ENSG00000239920	E016i1	chr11	5258008	5258776	-	0.583333333333333	0.338709677419355	CASSETTE.LIKE	mRNA;total	NA	NA	-0.0145071	NA	5.91	10.53
ZFP91+ZFP91-CNTF	ENSG00000255073+ENSG00000242689+ENSG00000186660	E012i1	chr11	58616974	58617182	+	0.042929067238657	0.053571428571429	THREEPRIME.BIAS	mRNA	NA	NA	-0.213922	Included exon causes downstream frameshift	6.97	NA
0	ENSG00000257086+ENSG00000173457	E012i1	chr11	64249088	64249175	0	0	0.146634615384615	THREEPRIME.BIAS	total	NA	NA	-0.0648612	NA	-34.33	NA
KDELC2	ENSG00000178202	E018i2	chr11	108497751	108498085	-	0	0.185157421289355	THREEPRIME.BIAS	Ling;mRNA	-0.781169795563742	NA	-0.0860609	NA	8.95	NA
CCDC77	ENSG00000120647	E020i1	chr12	422421	422891	+	0.071428571428571	0.009639776763064	FIVEPRIME.BIAS	mRNA	-0.839678608258589	NA	-0.0231545	NA	NA	3.79
CEP290	ENSG00000198707	E024i1	chr12	88086709	88086789	-	0.130434782608696	0	FIVEPRIME.BIAS	mRNA	-1.15205839537894	NA	0.157693	NA	NA	7.83
SH2B3	ENSG00000111252	E005i1	chr12	111446092	111446216	+	0	0.111111111111111	THREEPRIME.BIAS	mRNA	NA	-0.518168393042448	-0.401417	NA	5.85	NA
RNFT2	ENSG00000135119	E016i2	chr12	116790033	116790087	+	0	0.153846153846154	THREEPRIME.BIAS	Ling;mRNA	NA	NA	0.118938	NA	7.03	NA
TAOK3	ENSG00000135090	E007i1	chr12	118151926	118151997	-	0.052631578947368	0.064935064935065	CASSETTE.LIKE	mRNA	NA	NA	0.0363395	Included exon has PTC that escapes NMD	8.56	8.68
MYO16	ENSG00000041515	E036i1	chr13	109106632	109106716	+	0.169491525423729	0	FIVEPRIME.BIAS	total	0.266140879005803	0.468288467184535	0.452463	NA	NA	4.85
DDHD1	ENSG00000100523+ENSG00000266552	E023i1	chr14	53096116	53096218	-	0.210526315789474	0.416091954022989	CASSETTE.LIKE	mRNA	NA	NA	3.39222	Both transcripts functional	8.04	5.98
ARHGAP11B	ENSG00000187951	E033i1	chr15	30755981	30756067	+	0	0.111111111111111	THREEPRIME.BIAS	mRNA	NA	NA	-0.13533	NA	10.77	NA
GOLGA8A	ENSG00000175265	E037i1	chr15	34436658	34436837	-	0	0.09837962962963	THREEPRIME.BIAS	mRNA	-0.583792063908949	NA	-0.147737	NA	8.72	NA
TRPM7	ENSG00000092439	E027i1	chr15	50588190	50588250	-	0.084653423853826	0.073684210526316	CASSETTE.LIKE	mRNA	-0.347071826032951	NA	0.391366	Both transcripts functional	8.27	5.73
HERC1	ENSG00000103657	E014i1	chr15	63629529	63629697	-	0.054490959119497	0.088854210999196	CASSETTE.LIKE	mRNA	-0.742503824774642	-0.312427079424105	0.164758	Included exon has PTC that escapes NMD	3.53	4.58
CORO7-PAM16+CORO7	ENSG00000103426+ENSG00000217930+ENSG00000262246	E081i1	chr16	4367297	4367729	-	0.251012145748988	0.1	CASSETTE.LIKE	mRNA	NA	NA	-0.121763	NA	3.34	5.19
GPT2	ENSG00000166123	E009i1	chr16	46900812	46900883	+	0	0.157894736842105	THREEPRIME.BIAS	mRNA	-0.980154699218254	-0.716668461975365	1.01736	NA	3.3	NA
IST1	ENSG00000224470+ENSG00000182149	E053i1	chr16	71922108	71922437	+	0.116975810825469	0.005405405405405	FIVEPRIME.BIAS	mRNA	NA	NA	0.177172	NA	NA	13.96
GSE1	ENSG00000131149	E007i1	chr16	85650416	85650709	+	0.042857142857143	0.056338028169014	THREEPRIME.BIAS	mRNA	0.285513331836914	NA	-0.525771	NA	5.99	NA
NLRP1	ENSG00000091592+ENSG00000280489	E045i1	chr17	5585499	5585635	-	0.148723404255319	-0.00352511645474	FIVEPRIME.BIAS	mRNA	NA	NA	-0.1356	NA	NA	5.48
PHF12	ENSG00000109118	E028i1	chr17	28914903	28915475	-	0.144230769230769	0	FIVEPRIME.BIAS	mRNA;total	0.233762886586226	NA	0.448493	NA	NA	9.93
DDX52	ENSG00000278053	E022i1	chr17	37629848	37629963	-	0.008196721311475	0.084052724403602	THREEPRIME.BIAS	mRNA;total	-0.394745433844832	-0.304166887515418	0.981172	NA	7.96	NA
TRIM37	ENSG00000108395	E029i1	chr17	59076653	59076734	-	0.110714285714286	0.125	CASSETTE.LIKE	mRNA	-0.327619269922952	NA	0.0130702	Included exon contains PTC, does not frameshift	8.72	3.56
DSC2	ENSG00000134755	E017i1	chr18	31101220	31101268	-	0	0.458333333333333	THREEPRIME.BIAS	total	NA	NA	-0.509009	NA	7.96	NA
SMAD2	ENSG00000175387	E010i1	chr18	47868051	47868103	-	0.08256880733945	0.024073049252905	FIVEPRIME.BIAS	mRNA	-0.391867465071599	NA	0.289826	Included exon causes downstream frameshift	NA	9.95
HDGFRP2	ENSG00000167674	E015i1	chr19	4492012	4492152	+	0.149122807017544	0.101851851851852	CASSETTE.LIKE	Ling;mRNA	0.897842609776717	NA	-0.606886	Both transcripts functional	6.14	7.67
PKN1	ENSG00000123143	E016i2	chr19	14450087	14450214	+	0.222222222222222	0.104651162790698	CASSETTE.LIKE	Ling;mRNA	NA	-0.487814932956353	0.0079453	Included exon contains PTC and frameshifts	4.88	6.94
ANKRD27	ENSG00000105186	E019i1	chr19	32630070	32630151	-	0.147514868309261	0.010989010989011	FIVEPRIME.BIAS	mRNA	-0.369390758798239	-0.240749906629514	-0.103821	NA	NA	12.52
MBOAT2	ENSG00000143797	E029i2	chr2	8986052	8986136	-	0	0.246462931522354	THREEPRIME.BIAS	mRNA	-0.658212077224483	NA	-0.0138646	NA	8.34	NA
DYNC2LI1	ENSG00000138036	E006i1	chr2	43774402	43774936	+	0.082191780821918	0.035971223021583	FIVEPRIME.BIAS	mRNA	-0.626830381410354	NA	-0.228969	NA	NA	2.09
LRPPRC	ENSG00000138095	E024i1	chr2	43942675	43942815	-	0.055988402427366	0.003039513677812	FIVEPRIME.BIAS	mRNA	-1.00629379741939	NA	0.14133	NA	NA	3.85
FAM178B	ENSG00000273634+ENSG00000248134+ENSG00000168754	E017i1	chr2	96923867	96924228	-	0	0.300207039337474	THREEPRIME.BIAS	mRNA	NA	NA	-0.351309	NA	3.14	NA
TGFBRAP1	ENSG00000135966	E014i2	chr2	105307479	105307570	-	0	0.185294117647059	THREEPRIME.BIAS	mRNA	NA	NA	0.807447	NA	4.75	NA
ANAPC1	ENSG00000153107	E020i1	chr2	111799529	111799699	-	0	0.115384615384615	THREEPRIME.BIAS	mRNA	-0.895401115461467	NA	0.0276639	NA	5.28	NA
CLASP1	ENSG00000074054	E012i1	chr2	121387587	121387655	-	0.042105263157895	0.071428571428571	THREEPRIME.BIAS	mRNA	-0.193964072348701	NA	-0.0066914	NA	2.72	NA
CLASP1	ENSG00000074054	E049i1	chr2	121471187	121471274	-	0.162771958098308	0	FIVEPRIME.BIAS	mRNA	-0.193964072348701	NA	-0.0460715	NA	NA	4.56
PRPF40A	ENSG00000196504	E001i1	chr2	152657053	152657141	-	0.043026980929886	0.050562309793905	THREEPRIME.BIAS	mRNA	-0.76597958320476	NA	-0.0653744	Included exon contains PTC, does not frameshift	-0.49	NA
PKP4	ENSG00000144283	E020i1	chr2	158588958	158588987	+	0	0.169675755342668	THREEPRIME.BIAS	mRNA	-0.313391805478455	NA	0.0933565	NA	3.91	NA
METTL8	ENSG00000123600	E037i1	chr2	171433562	171433649	-	0.5	0	FIVEPRIME.BIAS	mRNA	NA	NA	0.223589	NA	NA	11.06
DCAF17	ENSG00000115827	E008i1	chr2	171441954	171442195	+	0.035087719298246	0.067796610169492	THREEPRIME.BIAS	mRNA	-0.502174526678704	NA	0.207598	NA	5.13	NA
SP3	ENSG00000172845	E011i1	chr2	173957233	173957376	-	0.076923076923077	0.2	CASSETTE.LIKE	mRNA	-0.29418037565055	NA	0.236352	NA	3.78	10.06
SSFA2	ENSG00000138434	E024i1	chr2	181911125	181911233	+	0.234217171717172	0.218458624708625	CASSETTE.LIKE	Ling;mRNA;total	-0.315695099718724	NA	0.0525638	Included exon contains PTC, does not frameshift	6.69	6.7
ATG4B	ENSG00000168397	E047i1	chr2	241668874	241669149	+	0.102040816326531	0.241379310344828	CASSETTE.LIKE	Ling;mRNA	0.470521130977822	NA	-0.307633	NA	10.13	10.45
ZMYND8	ENSG00000101040	E019i2	chr20	47254235	47254424	-	0.066024991556906	0.032251498360285	FIVEPRIME.BIAS	mRNA	-0.358245680657302	NA	0.101961	Included exon has PTC that escapes NMD	NA	3.77
RRP1	ENSG00000160214	E008i1	chr21	43791522	43792578	+	0.022222222222222	0.083968527169904	THREEPRIME.BIAS	mRNA	0.821459442513109	NA	-0.184698	NA	6.51	NA
SLC19A1	ENSG00000173638	E028i1	chr21	45541454	45541659	-	0	0.061960784313726	THREEPRIME.BIAS	total	0.464487774840197	-0.812342134821368	-0.685436	NA	6.03	NA
CERK	ENSG00000100422	E005i1	chr22	46691869	46692022	-	0.03125	0.138888888888889	THREEPRIME.BIAS	mRNA	NA	NA	-0.579144	NA	9.22	NA
SETD5	ENSG00000168137	E065i1	chr3	9468576	9468615	+	0	0.127586206896552	THREEPRIME.BIAS	Ling;mRNA;total	-0.239883379412808	NA	2.57544	NA	7.36	NA
SENP7	ENSG00000138468	E020i1	chr3	101349160	101349188	-	0	0.052631578947368	THREEPRIME.BIAS	mRNA	-1.11142726377985	NA	0.116452	NA	6.06	NA
GOLGB1	ENSG00000173230	E013i1	chr3	121682916	121682980	-	0.028169014084507	0.08	THREEPRIME.BIAS	mRNA	-0.395277997204281	0.263648196236178	0.918212	NA	9.35	NA
ANXA3	ENSG00000138772	E023i1	chr4	78600147	78600348	+	0	0.10146211785556	THREEPRIME.BIAS	total	-1.22883033239184	-0.355904138958168	-0.00175932	NA	9.14	NA
SLC39A8	ENSG00000138821+ENSG00000248161	E016i2	chr4	102324249	102324998	-	0.022556390977444	0.056850163233142	THREEPRIME.BIAS	total	NA	NA	-0.220484	NA	8.55	NA
PAPSS1	ENSG00000138801	E008i1	chr4	107654948	107655036	-	0.077618288144604	0	FIVEPRIME.BIAS	mRNA;total	-0.870318854917719	NA	0.746813	NA	NA	10.84
C4orf32	ENSG00000174749	E001i1	chr4	112180673	112180858	+	0.196969696969697	0.187246963562753	CASSETTE.LIKE	mRNA	-1.16412229293218	-0.624532743846265	0.271923	Included exon contains PTC and frameshifts	4.8	5.88
CEP72	ENSG00000112877	E012i1	chr5	648049	648223	+	0.69047619047619	0.704545454545455	CASSETTE.LIKE	Ling;mRNA;total	NA	-0.29531795421124	-0.102364	Included exon contains PTC and frameshifts	9.81	-7.11
NSUN2	ENSG00000037474	E024i1	chr5	6619315	6619467	-	0.07397103753198	0.072525185880681	CASSETTE.LIKE	mRNA	-0.386977334305602	-0.394487496660192	-0.517291	Included exon contains PTC and frameshifts	9.14	11.12
ERBB2IP	ENSG00000112851	E013i2	chr5	65997127	65997228	+	0.062291434927697	0.039082751744766	FIVEPRIME.BIAS	mRNA	-0.385065993074561	NA	0.211071	Included exon contains PTC and frameshifts	NA	9.62
POLK	ENSG00000122008	E019i1	chr5	75580537	75580602	+	0.140937957987298	0.158976810901267	CASSETTE.LIKE	mRNA	-0.738573005413768	NA	0.330324	Both transcripts functional	8.55	2.26
ADGRV1	ENSG00000164199	E085i1	chr5	90803514	90803596	+	0.071843251088534	0	FIVEPRIME.BIAS	mRNA	-0.473864533403729	0.323702081991295	-0.185377	NA	NA	9.14
MARCH3	ENSG00000173926	E009i1	chr5	126917510	126917676	-	0.142857142857143	0.054195804195804	CASSETTE.LIKE	mRNA	0.510950862369149	NA	0.178889	Included exon contains PTC and frameshifts	3.82	7.74
SLC12A2	ENSG00000064651	E012i1	chr5	128143124	128143182	+	0.076923076923077	0.2	CASSETTE.LIKE	mRNA	-0.555328658877121	NA	0.000653438	Both transcripts functional	10.15	8.69
FAM114A2	ENSG00000055147	E040i1	chr5	154037367	154037457	-	0.27027027027027	0.228571428571429	CASSETTE.LIKE	Ling;mRNA;total	NA	NA	0.205094	NA	8.11	11.04
BTNL9	ENSG00000165810	E031i1	chr5	181059149	181059215	+	0.090909090909091	0	FIVEPRIME.BIAS	mRNA	NA	NA	-0.101275	NA	NA	-0.66
RP1-179N16.6	ENSG00000246982	E002i2	chr6	36160683	36160784	-	0.023719165085389	0.128828828828829	THREEPRIME.BIAS	mRNA	NA	NA	0.161445	NA	9.16	NA
REV3L	ENSG00000009413	E028i1	chr6	111364943	111365042	-	0.189189189189189	0.098039215686275	CASSETTE.LIKE	mRNA	-0.423991962076994	NA	1.78129	Included exon contains PTC, does not frameshift	10.08	2.92
MED23	ENSG00000112282	E025i1	chr6	131599465	131599512	-	0.124609433120071	0.115027977617906	CASSETTE.LIKE	mRNA	-0.750290326860421	NA	0.108663	Included exon causes downstream frameshift	3.14	10.13
DNAAF5	ENSG00000164818	E024i1	chr7	783225	783309	+	0	0.050847457627119	THREEPRIME.BIAS	mRNA	0.491724703303858	-0.366664121525087	-0.238231	NA	9.25	NA
CPED1	ENSG00000106034+ENSG00000234927	E034i7	chr7	121194471	121194593	+	0.066340613513049	0.009637232540458	FIVEPRIME.BIAS	mRNA	NA	NA	0.398074	Included exon has PTC that escapes NMD	NA	9.56
ASNSP1	ENSG00000248498	E006i1	chr8	46595259	46595315	-	0.125	0	FIVEPRIME.BIAS	mRNA	NA	NA	1.14798	NA	NA	8.29
KIAA1429	ENSG00000164944	E039i3	chr8	94548144	94548207	-	0.080413016270338	0.083695652173913	CASSETTE.LIKE	mRNA	-0.225798490551364	NA	0.0650052	Included exon causes downstream frameshift	9.72	9.69
ZFPM2	ENSG00000169946	E016i1	chr8	105419822	105419906	+	0.354543592544548	0	FIVEPRIME.BIAS	mRNA	NA	NA	-0.131815	NA	NA	11.28
UHRF2	ENSG00000147854	E017i2	chr9	6465743	6465846	+	0.15625	0.337282487967419	CASSETTE.LIKE	mRNA	-0.581713259006876	NA	0.670822	Included exon contains PTC and frameshifts	5.91	8.18
MPDZ	ENSG00000107186	E015i1	chr9	13110935	13111024	-	0.347826086956522	0	FIVEPRIME.BIAS	mRNA	-0.571662409332727	NA	0.11092	NA	NA	10.52
ZCCHC6	ENSG00000083223	E004i1	chr9	86301739	86301828	-	0.055555555555556	0.055555555555556	CASSETTE.LIKE	mRNA	NA	0.253714372098704	0.139962	Included exon causes downstream frameshift	-0.63	6.03
RPS6KA3	ENSG00000177189	E031i2	chrX	20241592	20241686	-	0.178571428571429	0.010752688172043	FIVEPRIME.BIAS	mRNA	-0.422932095436893	NA	2.38738	NA	NA	8.09
HUWE1	ENSG00000086758	E033i1	chrX	53551990	53552074	-	0.088017314881616	0.049876368774285	FIVEPRIME.BIAS	mRNA	-0.556099070257651	NA	0.114241	Included exon causes downstream frameshift	NA	6.87
HEPH	ENSG00000089472	E030i1	chrX	66257344	66257516	+	0.116788321167883	-0.00381679389313	FIVEPRIME.BIAS	mRNA	-0.575114510300997	-0.339645223996724	0.245606	NA	NA	14.19
